# Supplementary material for: Blinded trial of multiplex serodiagnostic test in India for diverse forms of active tuberculosis
Source: Microbiol Spectr. 2026 May 26;14(7):e03898-25. doi: 10.1128/spectrum.03898-25 (PMC13339956; doi:10.1128/spectrum.03898-25)
Supplement: Table S3 — Raw data MFI-TB patients, healthy and disease controls. [file spectrum.03898-25-s0002.xlsx]

## Sheet: Supplementary Table 3 Raw Data
Table S3 Raw Data Median Fluorescence Intensity (MFI)- TB patients, Healthy and Disease Controls
	Antigens
	Rv3881	Rv0934	Rv0054	Rv1886c	Rv1860	Rv2031c	Rv3619	Rv3841	Rv3874	Rv1926	Rv1984	Rv2875
S+C+ X+ TB (n=81)
NG2	38	38	219	35	142	63	1238	49	85	67	54	65
NG3	7669	1158	311	39	5637	50	148	55	57	383	45	47
NG7	7231	50	200	155	470	31	1124	288	60	67	60	78
NG9	16643	13735	5017	4532	35	187	71	241	3713	37	37	51
NG21	29	22	110	19	35	29	66	24	26	569	34	181
NG23	1033	23	65	1285	1126	54	61	83	27	38	33	31
NG24	24	31	316	20	49	22	42	25	27	256	35	29
NG53	3259	9360	1618	974	12697	76	2551	338	479	86	67	79
NG63	14637	9286	141	32	25903	451	78	65	49	106	145	76
NG65	21703	176	5849	804	71	24	60	3946	61	132	78	60
NG67	2437	14152	1034	222	122	34	54	99	233	50	35	59
NG68	19	7905	1648	18	31	22	39	750	23	50	565	22
NG69	84	21	424	22	38	27	47	24	30	29	30	31
NG71	25	1387	460	330	36	30	96	25	45	29	31	29
NG72	22	20	53	20	2215	52	44	24	25	33	244	23
NG74	10430	33	300	353	243	35	117	45	71	76	261	104
NG75	23	4793	3529	23	86	46	50	58	27	34	260	33
NG86	11333	3738	83	276	63	1204	62	85	13407	39	77	40
NG91	15250	57	18123	33	79	66	64	65	61	245	70	30
NG94	21026	14787	2584	16806	2155	51	97	157	53	46	36	33
NG96	2282	14325	3154	1195	398	24	56	93	53	42	55	49
NG100	37	6167	240	149	434	14259	73	207	66	114	82	58
NG101	2665	5612	3852	12408	7531	18939	56	77	43	28	38	35
NG103	31	77	2305	27	29	26	48	35	55	35	31	45
NG104	24	20	541	6274	13844	66	68	28	66	66	156	69
NG105	7010	55	89	34	227	52	109	304	76	114	136	109
NG106	14159	274	1939	33	55	40	9292	70	61	55	53	332
NG107	744	16	686	19	26	100	36	27	902	45	30	23
NG108	12051	7042	1904	333	317	86	83	491	27	93	27	22
NG109	36	23	1209	29	580	33	53	29	32	205	34	44
NG110	26	323	463	154	62	52	54	27	216	35	27	69
NG111	34	27	109	133	113	29	85	70	37	41	81	42
NG112	33	15322	1249	586	37	1901	60	96	40	249	33	46
NG114	680	21	248	51	69	33	70	1662	113	53	76	106
NG115	13166	2597	106	22	22	31	159	37	34	40	38	37
NG118	23	196	404	222	106	44	66	591	26	1396	28	45
NG119	54	19	46	20	1688	29	48	28	33	84	36	48
NG121	8316	23	2720	355	1049	1722	65	175	35	146	48	63
NG122	23	18	224	303	553	40	46	38	43	33	24	31
NG123	43	27	20889	37	188	59	187	48	106	60	37	40
NG124	51	19	48	49	99	25	45	761	31	32	61	31
NG125	21	21	80	1102	898	428	164	24	222	31	217	32
NG126	19	30	2406	18	41	403	41	39	23	33	29	23
NG129	64	24386	1308	4886	325	31	53	48	34	43	56	49
NG132	244	17	198	17	129	268	86	28	32	31	37	22
NG133	2902	18	113	18	42	29	51	42	58	76	182	38
NG134	21	15056	2696	6216	837	17738	59	389	50	32	235	33
NG136	19757	93	5193	108	311	35	65	60	107	44	35	98
NG137	59	31	9519	4571	70	29	66	33	452	45	54	80
NG138	25	19	452	549	1049	31	45	27	40	54	59	40
NG139	8388	19339	201	24	92	2016	56	2727	38	75	42	46
NG141	6280	22136	1746	12260	3337	516	62	42	68	265	34	40
NG142	16373	38	2316	8510	478	201	118	3803	49	106	126	76
NG143	3149	21	1403	2791	118	120	48	65	39	36	46	55
NG144	41	8838	4778	60	36	35	66	60	77	48	57	169
NG145	21409	119	5872	797	28	30	67	174	46	3944	120	54
NG146	3105	7516	549	2074	2459	47	11597	1160	851	81	49	361
NG147	1689	19	47	18	27	487	76	23	30	41	31	31
NG148	643	50	295	57	719	36	65	73	76	502	70	64
NG149	30	26	373	313	2595	2550	96	125	36	83	66	148
NG150	654	29	136	25	78	30	84	39	39	68	37	30
NG152	15384	3170	65	29	29	185	80	63	41	4566	72	40
NG154	39	980	330	57	360	250	52	36	36	32	35	75
NG155	13545	22	1234	147	62	35	145	64	64	57	41	106
NG156	29	24	46	22	21	27	1485	28	57	48	118	70
NG157	521	22	1075	29	1077	59	11575	242	70	30	31	77
NG158	108	25	10594	13614	33	2244	92	29	40	53	59	51
NG159	11891	24	3130	1050	36	396	50	85	135	72	107	98
NG160	29	501	89	1456	4517	567	75	235	45	81	123	87
NG161	8198	73	191	15	20	31	48	34	26	24	26	25
NG162	31	14638	438	19	68	23	53	1128	33	132	41	64
NG163	190	16	1303	15	20	25	43	23	33	26	64	25
NG164	14672	14524	115	1521	232	26	43	1302	1016	25	31	32
NG165	9275	1326	48	15	300	20	98	1198	20	64	28	24
NG166	26	17	127	16	1377	22	47	19	21	34	34	23
NG167	30	19	4763	17	18	33	182	3995	35	26	175	38
NG168	103	127	148	55	27	15	69	53	69	76	74	67
NG344	41	4742	48	18	117	21	134	3434	32	32	67	45
NG360	8492	16182	6576	651	23	18	51	272	153	41	45	40
NG363	18	18	91	20	4722	535	57	44	36	51	42	38
NG690	95	30	700	28	110	36	190	70	53	117	37	46
S-C+X+ TB (n=49)
NG61	1322	2215	416	12	11	76	30	29	29	21	21	26
NG85	19	19	143	17	20	89	40	25	26	38	60	28
NG88	20145	23900	134	1552	141	49	76	270	25494	204	68	57
NG316	30	24	201	21	125	7593	45	74	49	39	65	35
NG328	1329	23	600	76	37	528	58	69	38	40	54	84
NG341	24	28	50	23	21	41	42	61	27	31	44	39
NG343	8564	34	182	26	108	90	205	88	52	210	364	160
NG346	19	21	1026	18	35	17	97	51	39	82	102	85
NG348	65	70	693	54	66	25	140	494	83	60	115	139
NG349	7312	24	58	3613	816	23	72	115	24	10921	100	31
NG351	13915	8855	491	30	59	708	387	56	319	60	47	76
NG353	16	5419	96	1294	175	25	49	29	168	2567	104	96
NG354	155	26	89	18	1247	32	49	47	38	74	36	36
NG357	316	28	902	26	66	272	100	224	27	191	77	42
NG359	27	28	275	29	123	54	125	35	35	49	61	55
NG364	133	16894	609	31	273	4550	94	485	43	386	58	78
NG365	403	26	556	23	416	60	89	318	52	40	327	61
NG366	389	954	105	19	26	27	43	56	22	29	35	26
NG367	1942	45	10899	41	40	35	178	504	64	127	245	118
NG368	57	21	55	16	475	28	49	29	66	48	40	36
NG372	42	17	61	17	41	17	48	31	19	141	38	38
NG380	1609	10214	2827	2966	68	16	28	27	20	24	25	76
NG382	14	16	17	13	14	162	31	575	18	34	45	20
NG383	15	3286	991	15	40	141	39	24	26	24	31	25
NG414	58	20	608	22	78	50	85	184	40	61	71	46
NG417	1523	21	432	38	281	20	47	29	26	109	34	37
NG418	47	388	399	3438	522	387	78	469	43	57	56	44
NG419	3848	19	1261	17	290	215	57	174	45	43	52	53
NG424	104	36	1411	27	71	33	82	102	79	39	97	140
NG432	34	23	8682	18	134	82	84	35	29	142	69	57
NG433	35	5954	10304	1041	1478	17	57	519	53	34	37	39
NG568	4712	31	8594	44	90	33	236	93	85	445	63	111
NG575	612	16	15789	1879	289	3129	87	469	48	407	589	35
NG371	1878	9669	101	2469	235	114	44	94	71	43	72	44
NG394	367	62	1531	49	198	185	236	840	169	1639	211	126
NG402	1299	12472	428	2624	117	82	204	1568	1081	390	55	63
NG423	737	14	15	14	11	12	26	17	17	18	19	17
NG425	50	39	1289	5413	5613	6354	77	747	58	802	50	74
NG426	24	3255	4534	4583	332	432	44	24	40	25	30	62
NG626	537	635	3290	25	95	177	457	62	49	3091	66	73
NG657	593	23	767	19	304	4759	1070	555	52	46	71	45
NG663	107	22	467	23	34	29	85	31	749	53	45	53
NG664	30	24	56	82	34	34	133	44	77	86	1714	230
NG672	9456	19	673	18	44	30	58	44	28	229	47	48
NG677	226	25	260	18	63	21	54	1384	29	30	132	33
NG683	108	21	221	36	173	25	60	117	34	101	39	63
NG689	32	21	1850	20	209	160	57	30	279	76	60	67
NG693	5648	4019	143	400	2988	1873	44	528	26	24	64	29
NG699	61	74	1557	724	576	100	2456	82	79	115	112	75
S-C-X- TB (n=23)
NG6	40	22	204	19	22	29	58	35	42	122	358	62
NG10	19	17	184	16	4996	27	42	21	623	36	1615	45
NG12	16	16	186	14	20	55	46	26	25	26	23	165
NG14	20	746	64	15	19	17	165	21	44	33	30	42
NG28	17	16	72	15	21	44	87	16	26	29	25	34
NG29	36	18	142	20	35	23	39	22	24	41	33	33
NG31	27	16	132	1058	163	38	54	46	30	43	45	38
NG34	22	22	319	17	228	91	64	52	26	71	51	33
NG36	19	17	140	18	22	36	42	25	32	109	27	51
NG42	33	18	495	23	245	21	61	59	36	43	47	72
NG54	620	19	2067	18	20	53	43	22	28	77	376	25
NG62	16	15	41	17	96	18	34	20	38	60	24	30
NG203	16	15	238	51	955	18	40	17	26	28	23	29
NG329	65	19	184	19	24	35	93	28	39	48	32	42
NG532	228	11644	1398	110	116	50	125	39	79	86	62	85
NG543	54	31	4127	37	57	93	724	63	73	77	103	174
NG544	130	19	250	152	42	84	46	33	43	163	33	41
NG558	13882	27	1131	21	39	11960	107	90	46	52	61	96
NG559	2858	4433	79	41	29	1003	36	397	29	48	87	35
NG564	47	20	248	23	47	24	80	27	33	172	50	575
NG582	242	17	797	20	23	22	54	31	70	34	67	60
NG583	56	33	108	165	50	1311	66	75	46	174	657	56
NG291	23	17	45	40	55	6273	35	25	34	39	42	30
Pediatric TB (n=23)
NG82	36	20	1156	20	68	16230	45	2290	40	42	74	61
NG258	23	22	1572	22	64	28	61	33	62	59	37	169
NG264	17	16	87	16	44	17	35	27	26	104	33	88
NG285	16	12330	38	2442	480	23	39	3036	28	25	30	22
NG286	50	22	386	93	40	436	53	43	52	49	50	36
NG287	688	1918	125	17	18	28	36	325	49	26	33	52
NG308	24	23	67	22	23	22	48	35	35	52	97	72
NG310	466	17	650	326	705	272	39	181	26	23	28	451
NG320	48	28	60	19	53	42	50	28	125	44	125	36
NG322	1469	18048	889	19	73	12282	60	130	64	31	37	80
NG347	2282	26	348	27	55	121	195	50	60	40	134	50
NG533	56	52	1615	38	120	121	153	67	55	233	59	277
NG534	117	18	1391	240	126	26	49	31	36	55	48	39
NG535	65	3721	119	4090	694	2653	125	111	110	116	143	166
NG536	92	1106	99	20	56	14264	62	79	32	1967	42	36
NG537	62	112	66	23	218	42	65	54	123	130	3352	105
NG538	29	22	1887	23	1591	10784	101	178	43	153	44	53
NG566	78	25	182	28	63	46	83	53	2034	423	296	76
NG567	13981	388	80	1141	46	349	82	65	8489	1036	133	97
NG579	600	20	102	20	55	28	141	50	36	125	66	57
NG581	37	23	116	32	5656	1466	278	2559	43	287	70	6266
NG591	31	20	1029	25	155	514	74	34	56	65	1938	64
NG602	26	18	1128	15	193	38	45	24	23	33	935	24
Extrapulmonary TB (n=62)
NG305	16	15	64	15	26	457	34	20	21	26	27	26
NG275	18	17	839	26	264	26	37	792	30	25	30	34
NG277	17	140	67	58	28	9557	70	37	26	27	33	22
NG294	27	19	50	13	34	7613	158	22	22	35	35	18
NG171	24	15	253	16	60	23	47	26	177	134	38	25
NG181	28	18	227	17	263	9380	40	20	31	36	29	26
NG350	37	25	200	44	90	24	89	33	349	33	44	65
NG370	31	17	43	23	28	18	76	30	109	30	57	44
NG395	22	25	223	15	53	23	44	1211	27	39	488	30
NG289	165	3001	556	57	51	1267	44	27	103	244	30	59
NG301	24	18	3819	35	2675	150	61	562	34	61	44	30
NG302	886	15840	808	23	24	49	44	43	42	41	46	32
NG323	22	18	282	19	39	14047	46	1621	31	41	101	35
NG178	25	18	870	17	27	30	52	23	27	70	60	31
NG288	22	19	59	18	26	30	47	40	26	54	50	32
NG326	148	28	3842	31	112	47	76	46	157	55	42	52
NG342	63	278	846	25	69	130	88	44	47	115	77	75
NG345	34	26	87	28	124	18	107	57	63	108	70	80
NG355	18	21	448	20	44	27	49	29	198	33	36	33
NG369	14	15	227	14	51	23	30	22	19	28	23	21
NG373	15	16	30	14	43	15	56	22	19	29	63	146
NG381	23	14	30	14	17	17	52	24	26	31	56	41
NG571	32	59	9873	36	87	42	82	288	88	185	38	145
NG578	37	31	492	42	60	71	149	59	139	132	77	157
NG590	108	20	207	23	66	39	60	40	45	85	42	41
NG182	14	15	52	15	17	50	54	18	75	23	29	170
NG207	26	17	51	18	38	25	41	22	43	30	25	36
NG233	52	24	5383	39	46	47	203	35	75	106	100	104
NG268	31	17	682	16	709	16	108	23	27	39	25	24
NG278	65	16	126	54	23	18	35	25	25	39	189	245
NG292	32	29	101	27	26	33	49	38	194	96	177	82
NG303	208	37	1274	1057	64	2790	37	43	41	30	33	41
NG309	132	20	498	17	150	27	117	348	33	173	33	24
NG314	29	1809	39	21	39	4393	40	41	29	48	64	63
NG327	29	21	1230	21	130	49	580	37	41	57	45	66
NG580	61	20	701	18	51	27	63	36	51	56	74	91
NG172	29	24	761	22	257	20	91	25	33	24	29	52
NG180	17	18	879	15	13	26	383	18	51	21	28	21
NG284	43	19	106	25	36	20	35	27	26	35	24	24
NG293	65	14890	264	206	145	98	69	292	123	60	107	82
NG295	23	15	59	17	50	18	58	62	42	24	33	30
NG319	90	15	47	16	991	18	35	28	33	57	116	109
NG324	18	18	33	22	375	106	42	26	34	45	31	30
NG325	151	24	102	26	52	58	63	40	62	78	68	64
NG408	20	18	262	63	28	33	50	156	26	410	452	33
NG524	36	28	618	33	30	40	56	36	67	40	36	424
NG525	97	70	1614	60	499	46	136	79	124	88	580	108
NG528	44	20	412	19	47	1017	69	743	332	345	55	41
NG529	51	45	872	29	26	24	47	69	78	233	107	72
NG540	36	20	487	31	845	2816	116	34	31	157	47	114
NG541	27	24	203	27	281	27	51	40	88	52	60	57
NG542	34	32	440	32	243	51	75	49	245	130	1334	145
NG551	1813	45	10947	140	1536	3089	58	41	38	57	39	46
NG560	20	17	3123	19	77	37	208	117	33	50	170	391
NG561	26	24	184	17	89	18	63	34	62	700	26	51
NG562	76	54	557	21	175	13300	48	38	45	53	685	46
NG563	49	34	431	19	387	14178	52	27	43	35	773	34
NG585	29	22	2671	22	93	82	79	2960	53	53	37	53
NG588	29	16	98	15	412	21	87	31	497	71	32	32
NG592	36	22	1672	21	361	2459	60	39	54	370	1495	54
NG596	36	510	325	18	734	500	35	29	450	33	342	27
NG599	77	25	542	185	94	36	79	58	81	109	101	97
HIV TB (n=24)
NG283	15	17	229	15	147	2586	205	25	100	40	24	28
NG306	24	20	134	22	22	27	80	30	79	70	31	189
NG321	31	23	157	22	26	25	56	29	74	50	30	231
NG339	26	23	133	34	53	208	100	61	49	92	89	90
NG403	82	244	126	37	78	72	164	81	129	228	204	229
NG421	37	23	55	22	41	293	94	33	44	108	57	40
NG523	22	1231	26	440	2134	44	34	263	21	40	59	80
NG527	19	16	1236	18	242	21	114	30	44	51	49	82
NG545	97	30	744	321	85	23	99	133	60	52	73	141
NG546	94	33	903	49	79	122	50	56	50	71	506	108
NG547	108	41	372	124	94	62	166	73	1398	97	91	311
NG549	166	22	260	39	50	30	83	48	99	62	58	180
NG89	108	33	1376	44	80	62	90	110	64	52	69	42
NG99	78	18	741	62	1124	25	397	1905	35	28	337	35
NG304	29	19	558	21	28	21	105	34	58	30	1581	60
NG340	44	28	83	22	75	21	90	32	42	84	68	129
NG404	151	51	11056	52	256	55	96	164	76	168	104	144
NG405	1442	81	470	53	55	28	208	46	845	94	60	218
NG416	79	21	107	31	167	41	129	89	59	588	89	81
NG548	599	52	226	51	1567	24	114	42	108	79	88	171
NG550	324	1762	1089	30	115	368	356	73	433	63	442	85
NG557	41	29	105	290	8128	36	47	40	63	51	49	96
NG570	224	24	363	18	95	23	42	33	39	487	517	288
NG576	6582	67	1342	94	119	1978	46	146	43	60	775	81
Healthy IGRA+ (n=26)
NG267	16	16	899	14	19	141	40	22	174	108	27	27
NG376	19	14	351	15	24	17	40	25	18	28	27	23
NG378	16	16	1642	17	22	17	48	119	30	87	29	79
NG706	18	15	63	13	49	17	50	23	21	30	29	22
NG707	12	13	92	15	15	20	38	19	20	29	23	21
NG711	25	16	165	14	17	20	38	22	19	26	50	23
NG713	137	14	86	14	15	18	51	19	21	28	25	21
NG714	33	15	45	15	21	21	43	36	23	30	24	33
NG715	20	16	96	16	50	264	133	26	24	35	35	33
NG717	17	14	74	13	12	15	46	24	23	29	21	24
NG718	19	14	45	12	334	19	45	19	24	22	71	29
NG721	82	15	46	14	65	17	46	19	17	23	25	22
NG723	41	17	74	20	27	33	85	21	28	32	29	25
NG729	17	17	409	20	16	68	39	27	36	28	24	45
NG730	36	19	47	19	59	36	40	30	28	24	42	28
NG733	10	13	12	11	9	13	27	16	15	32	23	17
NG734	12	13	23	13	12	16	36	19	23	184	22	29
NG735	14	14	131	12	25	20	37	18	17	135	52	23
NG736	25	16	442	14	86	34	56	21	22	420	128	35
NG737	63	15	72	16	13	25	39	21	24	372	33	21
NG740	10	13	13	13	9	13	28	16	19	19	20	17
NG743	13	15	552	13	108	14	28	19	27	22	85	36
NG744	68	16	516	24	20	21	96	115	61	61	24	65
NG746	11	13	293	11	13	50	36	18	18	21	23	18
NG747	19	17	114	26	180	22	96	30	22	68	28	54
NG750	42	18	78	15	17	19	35	25	31	58	47	20
Healthy IGRA- (n=46)
NG374	30	14	63	11	17	46	29	18	17	57	22	31
NG375	12	13	14	12	14	14	26	16	17	21	23	38
NG377	72	15	216	14	15	15	40	24	20	25	27	21
NG379	20	15	214	13	15	14	33	21	44	21	29	18
NG385	14	16	165	14	26	16	33	22	19	23	32	24
NG386	30	18	739	15	187	26	52	28	86	51	26	31
NG387	104	37	945	52	66	30	55	45	53	55	40	58
NG388	13	13	106	11	12	26	25	16	16	22	23	17
NG389	486	17	88	16	149	20	99	41	28	63	147	46
NG390	13	16	54	55	21	38	55	26	21	34	72	27
NG628	13	25	19	14	34	15	35	34	32	28	33	35
NG631	15	14	326	21	18	27	43	21	44	38	22	18
NG632	20	16	17	11	15	14	38	26	19	21	20	23
NG633	14	20	71	15	23	38	39	28	26	43	22	25
NG634	11	16	100	12	17	12	28	18	20	20	22	27
NG635	32	14	44	15	10	14	32	19	26	31	84	21
NG636	45	14	814	13	20	161	33	20	25	54	28	25
NG637	369	17	3172	17	244	26	51	25	49	42	73	41
NG638	12	15	20	17	17	13	41	110	20	44	23	56
NG639	14	17	31	13	264	40	51	20	35	51	36	25
NG640	11	14	446	12	59	28	34	25	18	128	21	23
NG704	33	27	1945	24	55	58	77	49	34	108	39	58
NG705	20	16	69	40	18	22	52	23	21	28	24	26
NG708	21	14	435	15	29	20	319	30	23	24	20	65
NG709	45	35	37	24	168	71	74	41	55	42	75	48
NG710	14	14	376	13	19	20	44	26	19	33	26	28
NG712	37	14	23	12	11	19	39	22	20	32	24	23
NG716	24	14	119	21	33	19	59	21	54	36	23	27
NG719	24	16	20	12	14	16	30	33	18	24	19	18
NG719	21	15	18	12	13	14	29	29	17	24	19	16
NG720	22	14	27	14	16	38	60	27	20	40	28	42
NG722	16	16	46	16	22	28	39	19	20	29	22	42
NG724	40	18	78	21	26	36	89	21	30	37	33	27
NG725	68	13	40	14	13	15	40	19	50	22	34	20
NG726	18	60	38	12	24	37	34	18	18	58	33	19
NG727	33	13	517	14	13	17	49	17	18	86	22	25
NG728	20	15	36	14	305	43	37	19	25	39	22	27
NG731	16	14	29	13	14	17	40	21	25	21	22	25
NG732	13	13	82	13	13	20	39	19	16	37	40	20
NG738	17	15	25	17	16	31	52	27	22	41	74	58
NG739	20	15	19	14	14	18	40	26	21	24	21	21
NG741	13	14	36	13	24	282	51	17	44	26	50	44
NG742	66	35	58	27	54	24	79	45	56	37	32	50
NG745	23	14	779	13	20	18	33	21	21	30	21	25
NG749	59	15	941	13	15	62	47	21	23	29	25	29
NG751	24	19	143	15	20	32	47	25	201	80	87	27
Disease Controls (n=74)
NG1	23	16	71	18	268	153	41	21	33	31	27	36
NG27	27	24	524	21	79	26	62	33	47	76	80	36
NG38	33	19	93	22	51	32	40	31	43	88	35	159
NG45	27	18	88	16	14	19	38	22	31	42	26	33
NG50	18	16	46	16	19	21	69	22	32	80	42	56
NG64	149	21	1012	24	33	44	75	27	39	55	33	40
NG179	14	15	738	14	81	16	35	21	47	23	24	75
NG436	18	17	1757	34	227	53	56	28	28	76	27	43
NG594	210	86	113	35	31	23	140	82	123	82	47	71
NG595	33	28	284	17	642	495	32	23	45	33	129	29
NG597	38	29	268	45	1392	36	65	53	62	57	58	38
NG600	16	14	1133	39	14	20	71	40	24	76	50	60
NG530	18	18	112	18	24	20	78	32	46	41	31	72
NG437	20	26	141	15	31	34	41	25	35	65	22	36
NG438	13	15	35	12	20	14	31	18	29	21	22	18
NG445	19	15	154	13	22	30	35	23	23	234	34	25
NG446	47	14	884	14	55	19	52	26	36	34	24	53
NG447	19	18	70	18	23	55	43	28	34	40	29	35
NG448	180	24	290	17	22	18	67	32	29	56	78	48
NG449	18	20	31	18	50	69	33	20	26	32	25	30
NG450	20	20	143	18	388	23	44	32	25	72	49	28
NG451	116	58	255	22	81	61	70	35	39	137	357	53
NG452	37	20	516	41	24	27	56	31	61	66	33	35
NG453	33	16	50	14	17	14	39	34	35	46	24	30
NG456	25	15	60	16	32	15	58	30	41	40	25	36
NG457	12	17	70	15	21	45	43	23	27	31	33	30
NG458	20	26	90	14	15	14	68	22	33	33	46	62
NG459	43	24	79	18	17	27	36	35	61	24	4318	42
NG460	15	16	82	17	378	23	34	21	23	22	41	39
NG461	24	17	186	19	73	28	117	45	40	56	131	53
NG462	22	18	169	29	90	613	46	1343	47	77	32	39
NG613	21	14	64	13	29	15	33	63	22	115	21	29
NG614	19	22	235	18	43	44	53	28	44	35	31	39
NG629	14	15	671	44	21	17	39	49	29	110	26	26
NG641	319	205	1766	19	13	14	46	34	19	19	27	18
NG642	14	13	337	12	9	13	143	18	33	31	54	20
NG643	15	16	19	16	11	13	75	19	43	24	22	152
NG644	10	12	46	10	9	11	24	16	18	21	20	14
NG646	25	21	410	21	63	22	51	29	27	34	28	37
NG46	21	19	143	16	17	55	41	28	31	77	41	61
NG290	328	336	311	50	74	101	687	66	57	96	73	84
NG296	23	21	355	20	12	19	38	39	46	51	37	40
NG297	24	33	560	93	29	19	49	26	62	33	35	49
NG298	17	21	1159	17	58	17	35	23	44	26	30	154
NG299	12	15	536	13	23	14	27	18	26	21	22	61
NG300	34	16	730	17	78	163	38	32	43	36	60	46
NG439	15	15	1649	16	83	16	179	25	34	29	28	27
NG440	70	88	1203	37	35	37	92	80	105	119	84	88
NG526	382	27	88	26	81	22	46	82	25	62	39	47
NG531	19	18	524	16	20	19	33	23	23	22	25	22
NG553	31	20	1440	26	64	45	157	60	111	128	392	153
NG574	37	24	202	26	303	121	40	40	36	37	30	96
NG586	76	17	77	18	18	29	47	23	67	35	83	46
NG587	27	25	365	34	62	41	53	27	52	108	54	38
NG442	18	14	299	15	20	18	46	21	20	20	23	21
NG443	12	14	108	11	23	13	38	15	16	16	20	16
NG444	16	13	91	18	72	15	32	19	44	20	20	25
NG454	12	78	35	31	40	13	28	24	27	20	20	31
NG455	18	14	120	15	13	21	33	20	19	45	83	29
NG468	21	19	36	32	31	15	53	30	23	29	124	25
NG469	389	29	6835	49	258	157	166	54	67	5839	179	79
NG483	77	30	405	23	566	34	84	63	213	54	56	38
NG484	67	22	57	26	47	76	45	181	27	36	31	42
NG507	60	150	293	21	32	104	57	65	30	52	35	41
NG509	328	17	123	29	116	28	59	33	101	31	40	42
NG511	23	17	77	17	89	25	104	30	41	38	36	30
NG512	22	71	535	18	59	31	58	43	36	66	417	56
NG517	225	14	61	14	11	18	39	17	33	29	56	26
NG518	124	77	312	35	35	44	114	95	101	149	69	90
NG555	30	37	716	14	19	19	39	36	27	25	29	29
NG589	245	26	201	30	20	64	56	28	70	40	75	59
NG622	74	41	551	28	23	25	49	45	91	45	148	87
NG623	207	15	171	17	120	67	36	25	26	27	26	24
NG467	27	384	673	131	115	184	44	53	36	716	39	33
