# Supplementary material for: Blinded trial of multiplex serodiagnostic test in India for diverse forms of active tuberculosis
Source: Microbiol Spectr. 2026 May 26;14(7):e03898-25. doi: 10.1128/spectrum.03898-25 (PMC13339956; doi:10.1128/spectrum.03898-25)
Supplement: Table S4 — Intra and interassay CV (%) of the multiplex serodiagnostic test. [file spectrum.03898-25-s0003.xlsx]

## Sheet: Supplementary Table S4
	Supplementary Table S4: Intra and Interassay CV (%) of the Multiplex Serodiagnostic Test (See table legend below)
	Rv3881	Rv0934	Rv0054	Rv1886c	Rv1860	Rv2031c	Rv3619	Rv3841	Rv3874	Rv1926c	Rv1984	Rv2875
Cut-off values	442	221	1158	70	965	348	534	154	162	390	444	274
Plate 1
Blank	9	12	8	10	8	11	22	13	13	17	17	13
	9	12	9	11	8	11	20	14	14	16	17	14
Positive Control	10815.5	5003	7039	1233	1227	493	189	1569.5	1193	6035	1083	7263
	10640	5182	7332	1359	1204	580.5	193	1632	1262	6305	1040	7711.5
Negative Control	19	16	17	15	14	20	31	17	19	28	31	35
	20	16	19	15	14	23	32	17	20	29	31	34
Intraassay CV (%)	1.15679	2.48546	2.88334	6.87465	1.33801	11.5271	1.48085	2.76084	3.97478	3.09431	2.8644	4.2357
Plate 2
Blank	9	12	9	10	8	10.5	20.5	13	14	17	17	13
	9	12	9	10	8	11	21	14	13	16	17	13
Positive Control	12492.5	5837	10107	1494	1440	540	136	1349.5	1363.5	7364	1104	8422.5
	12293	5284	9427	1252	1233	530	133.5	1328	1280	6564	1052	7707.5
Negative Control	20	15	18	13	12	16.5	25	16	18	22	24	30
	23	16	20	15	14	20	33	18	23	27.5	27	48
Intraassay CV (%)	1.13831	7.03228	4.92303	12.4632	10.9518	1.32169	1.31189	1.1356	4.46706	8.123	3.4109	6.26883
Plate 3
Blank	9	12	9.5	10	7	10.5	22	14	13.5	15.5	17	12.5
	8.5	12	9.5	9.5	8.25	10.5	22.5	15	13.5	16.5	17.25	13
Positive Control	9759	4781.5	7639.5	999	1211	420	193	1454	1151	5231.5	1093	6365.5
	9427	4758	8194	1166	1036	410.5	220	1253	1080	6092	997	6450
Negative Control	25	21	25	16	21	45	39	20	20	41	37	37.5
	20	16	19	15	14	23	32	17	20	29	31	34
Intraassay CV (%)	2.4472	0.348383	4.95267	10.9087	11.0141	1.6177	9.24546	10.5008	4.50063	10.7469	6.49591	0.932473
Plate 4
Blank	9	12	10	10	7	11	22	15	13	15	17	13
	9	12	9	10	7	10	22	13	14	16	17	12
Positive Control	9593.5	4176	7104	999	1046	488.5	248	1436	1071	5225	1066.5	6627
	9303	3820	6793	846.5	956	441	223.5	1233	948.5	4862.5	1020	6381
Negative Control	18	16	19.5	16	12	19	30	19	19	25	24	32.5
	19	16	19.5	15	11	19	32.5	19	20	25	23	28.5
Intraassay CV (%)	2.1741	6.2964	3.16486	11.6861	6.3576	7.22702	7.34851	10.7563	8.57842	5.08206	3.15173	2.67448
Plate 5
Blank	9	12	10	10	9	11	22	15	14	17	18	13
	8	12	9	9	7.5	10	23	15	13	16	16.5	13
Positive Control	10512	4201	7287.5	995.5	1070	485	255	1545	993	5329.5	1093.5	6327
	9670	4115	7111.5	926.5	1056	461	221	1440.5	1042.5	5600	1065	6365.5
Negative Control	19	15	18	13	12	15	30	17	20	25	22	28
	19	14.5	18	13	11	16	31	17	19	24	23	30
Intraassay CV (%)	5.90015	1.46251	1.7286	5.07704	0.931279	3.58786	10.1015	4.9501	3.43913	3.50011	1.86727	0.428972
Plate 6
Blank	10	13	11	11	9	12	25	15	14	18	18	15
	9	12	10	11	8	11	24	14	14	17	16.5	14
Positive Control	9726	3959.5	7427	887	1093	402	273.5	1565	1025	5210	1196	6456.5
	9856	3996	7382	981	1089	443	287	1570.5	1043	5745	1186	6485
Negative Control	11	13	17	13	10	14	30	18	19	20	22	28.5
	10	13	15	12	10	15	27	16	16	19	18	20
Intraassay CV (%)	0.938861	0.648844	0.429736	7.11649	0.259251	6.86186	3.40622	0.248068	1.23094	6.90647	0.593708	0.311441
Interassay CV (%) (all 6 plates)	10	14	13	19	11	12	23	9	11	12	5	10
Six plates were run to cover the study population. Plates were run on different days in numerical order. For each plate, blanks, positive control, and negative control were run in duplicate. Positive control consisted of a pooled mixture of plasma samples from five TB patients selected to provide antibody reactivity above antigen-specific cut-off values across the panel of antigen-coupled beads. …
